# Supplementary material for: RasGRP4 aggravates ischemia-reperfusion injury in diabetic kidneys by mediating communication between macrophages and T cells
Source: JCI Insight. 2024 Dec 10;10(2):e187653. doi: 10.1172/jci.insight.187653 (PMC11790033; doi:10.1172/jci.insight.187653)
Supplement: Supporting data values [file jciinsight-10-187653-s136.xlsx]

## Sheet: Table 1
	WTNS	WTNIR	WTDS	WTDIR	KONS	KONIR	KODS	KODIR
FBG	8	8	25.8	24.5	7.3	7.7	20.5	20.2
	8.5	7.1	24.5	25	6.1	7.1	20.3	23
	7.4	8.1	18.2	24.4	8.2	6.2	27.7	22.5
	8.1	8.3	20.7	23.5	6.9	6.4	20.9	18.8
	6.1	7.8	25.2	25.1	7.2	6.9	18.6	20.9
Body Weight	31.7	38.3	29.3	28.3	30.7	32.6	25.2	28.8
	34.3	32.8	27	29	36	32.2	27.6	23.5
	37.8	32.2	27.3	28.6	33.5	31.9	25.2	29.6
	35.6	35.6	25.3	32.3	33.4	32.4	26.2	25.6
	34.9	34.8	29.5	29.5	30.3	31.2	26.8	29.4
ALT	37.3	95.7	97.2	177.1	36.3	36.1	163.4	118
	82.8	181.6	141.6	216.7	44	36.4	213.6	257.9
	105.5	20.5	66.2	287.2	62.5	113.8	70.9	248.6
	34.5	113.8	122.3	251.7	77.6	158.7	73.4	296.2
	39.8	36.2	54.1	198.6	64.8	114.2	13.7	311.1
AST	138.8	330.2	444.8	1019.1	163.4	229	426.7	1030.6
	334.6	551.2	342.2	1680.9	177.5	167.7	479	717.2
	336.1	124.3	263.6	1441.7	170.5	193.9	226.4	607.5
	176.5	249.8	598	1006.8	182.4	292.4	266	974.5
	193.3	175.5	358.7	1119	145.6	249.8	410	466.9
TG	1.31	1.41	2.02	1.54	1.64	0.63	1.06	0.93
	1.47	1.71	1.46	2.43	1.09	0.71	0.84	1.39
	1.67	1.02	1.06	2.2	1.05	0.58	0.91	0.71
	1.06	0.9	1.64	1.88	1.01	0.51	1.18	0.68
	0.83	0.72	0.72	1.54	0.54	0.9	0.77	2.08
TC	4.67	4.61	5.9	7.92	3.82	4.17	6.47	6.19
	3.99	5.34	4.41	6.39	3.61	3.24	5.51	5.34
	3.89	3.69	7.68	5.14	3.45	3.81	6.66	5.72
	4.22	3.56	7.19	7.56	3.1	3.93	4.62	5.8
	3.9	3.23	4.9	4.85	3.61	3.82	5.2	5.26

## Sheet: Figure 1A
WTNS	WTNIR	WTDS	WTDIR
0.9578	0.53327	2.15329	6.0427
0.999398	0.848886	1.84992	6.76978
1.0428	0.672819	2.5064	5.39371
0.986544	1.40201	1.56883	8.6867
1.20731	0.761799	1.92977	8.57311
0.806148	1.03346	1.73997	7.56143
1.07558	0.241299	0.958482	34.9208
0.926282	0.279542	1.03857	36.4546
0.998142	0.178864	1.12535	35.6795

## Sheet: Figure 1C
WT-NS	WT-NI/R	WT-DS	WT-DI/R
1.11499	0.544196	0.489488	2.41554
0.245875	0.387698	0.649596	1.03914
0.0973826	0.223703	0.783102	2.05561
0.989479	0.235155	0.851957	1.857
0.388961	1.18168	1.35155	1.61846

## Sheet: Figure 1D
WTNS	WTNIR	WTDS	WTDIR	KONS	KONIR	KODS	KODIR
14.7	21.2	29.2	126.3	12.3	16.3	13	120.8
15.8	63.1	22.1	204.5	14.3	19.8	43.5	114
26.8	15.7	105.8	139.8	12.9	20.1	56.7	100.1
12.6	25.4	31.1	150	14.7	21.9	48.7	78.7
17.2	17.2	42.7	128.7	10.5	18.8	58.3	86.3

## Sheet: Figure 1E
WTNS	WTNIR	WTDS	WTDIR	KONS	KONIR	KODS	KODIR
10.04	9.61	32.49	56.83	9.24	8.11	31.06	36.23
7.61	38.74	46.67	60.18	7.07	9.06	34.34	47.58
28.38	11.31	26.3	59.33	19.91	13.29	20.98	47.48
7.4	16.67	27.44	63.93	7.87	11.75	13.61	35.95
11.08	8.44	39.97	64.8	9.81	15.79	39.62	47.12

## Sheet: Figure 2B
WTNS	WTNIR	WTDS	WTDIR	KONS	KONIR	KODS	KODIR
1.30352	0.464601	0.421638	0.800884	1.51408	1.06729	1.09548	1.31939
1.06929	0.925184	0.710526	0.79692	1.52022	1.33869	1.38152	1.40399
0.829828	0.429694	0.447525	0.749045	1.75152	1.34913	1.75388	1.00744
0.831599	0.357996	0.462499	0.641499	1.70539	1.24551	1.32358	1.33518
0.965767	0.431026	0.440565	0.853927	1.45753	1.10436	1.34286	1.23513

## Sheet: Figure 2C
WTNS	WTNIR	WTDS	WTDIR	KONS	KONIR	KODS	KODIR
0.763925	1.0927	0.760003	1.6721	0.602073	0.481011	0.312639	0.4613
1.11865	1.0013	1.29321	1.52826	0.680404	1.35781	1.09326	1.25643
0.775119	0.843855	0.649916	1.24555	0.59662	0.874355	0.186914	0.757504
0.921124	1.19348	1.05001	1.70271	0.514289	0.805533	0.407758	0.771305
1.42119	1.35572	1.36761	1.53577	1.19344	1.00293	0.696683	0.94248

## Sheet: Figure 2D
WTNS	WTNIR	WTDS	WTDIR	KONS	KONIR	KODS	KODIR
0.456583	0.342266	0.248282	2.37669	0.170483	0.17499	0.253674	0.291905
0.918791	0.561588	0.587414	3.40623	0.434896	0.403661	0.438011	0.642137
1.88562	2.79615	2.35508	2.87173	1.56184	1.57946	0.860905	1.22696
0.300398	0.998387	1.31579	1.85261	0.640745	1.30693	1.19576	1.61737
1.43861	1.50273	1.7208	2.06215	1.32834	1.65824	0.900184	1.53546

## Sheet: Figure 2E
WTNS	WTNIR	WTDS	WTDIR	KONS	KONIR	KODS	KODIR
1.26281	1.26083	1.53654	2.72761	1.12847	1.39656	1.21334	1.58678
0.864091	0.85617	1.39729	2.55193	0.726608	1.12522	1.30403	1.65264
1.15754	1.32565	1.52895	2.13356	1.3934	1.48641	1.40391	1.80524
0.82985	1.26931	1.3048	2.1728	1.0417	1.22549	1.52811	1.85145
0.885706	1.37529	1.29497	2.20709	1.14084	1.28723	1.55779	1.76337

## Sheet: Figure 2G
WTNS	WTNIR	WTDS	WTDIR	KONS	KONIR	KODS	KODIR
1.15957	1.2053	0.291	0.428974	1.24591	0.848818	0.501302	0.789279
0.47765	0.544904	0.668045	0.407205	0.754087	0.917423	0.498374	0.833474
1.02151	1.04879	0.674522	0.558066	1.19715	0.713688	0.668982	1.14264
1.09743	0.53988	0.387183	0.429901	1.34594	0.605983	0.77803	0.73943
1.24384	1.00958	0.198433	0.389051	0.757611	0.848485	0.624875	1.03429

[truncated: 65 more sheets: Figure 2H, Figure 3D, Figure 3E, Figure 6A, Figure6B, Figure6C, Figure6E, Figure6F, Figure7B, Figure7C, Figure7D, Figure7E, Figure7G, Figure7H, Figure7I, Figure7J, Figure7K, Figure8B, Figure8C, Figure8D …]
